# Supplementary material for: Synthesis and biological evaluation of novel cYY analogues targeting Mycobacterium tuberculosis CYP121A1
Source: Bioorg Med Chem. 2019 Apr 15;27(8):1546–61. doi: 10.1016/j.bmc.2019.02.051 (PMC7049898; doi:10.1016/j.bmc.2019.02.051)
Supplement: Supplementary data 2 [file mmc2.xml]

<?xml version="1.0" encoding="UTF-8" standalone="no"?><data:data><datasets><author>simonsc@cardiff.ac.uk</author><type>0</type><dataset><value>3</value><reason>Other (please explain)</reason><comments>Any 'research data' is already provided in the Experimental Section of the manuscript and in the Supporting Information file</comments></dataset></datasets></data:data>
